# Supplementary material for: Host Plants Identification for Adult Agrotis ipsilon, a Long-Distance Migratory Insect
Source: Int J Mol Sci. 2016 Jun 2;17(6):851. doi: 10.3390/ijms17060851 (PMC4926385; doi:10.3390/ijms17060851)
Supplement: Supplementary file 1 [file ijms-17-00851-s001.zip]

Archive with 3 entries (2 files):
- ijms-130670-Supplementary Materials/
- ijms-130670-Supplementary Materials/ijms-130670-supplementary-Text S1-to be published.txt
- ijms-130670-Supplementary Materials/ijms-130670-supplementary-to be published.pdf
